# Supplementary material for: Impact of Environmentally Relevant Concentrations of Bisphenol A (BPA) on the Gene Expression Profile in an In Vitro Model of the Normal Human Ovary
Source: Int J Mol Sci. 2022 May 10;23(10):5334. doi: 10.3390/ijms23105334 (PMC9141570; doi:10.3390/ijms23105334)
Supplement: Supplementary file 1 [file ijms-23-05334-s001.zip]

Archive with 1 entries (1 files):
- ijms-1678405-supplementary.pdf
